# Supplementary material for: On-Demand Tailoring between Brittle and Ductile of Poly(methyl methacrylate) (PMMA) via High Temperature Stretching
Source: Polymers (Basel). 2022 Feb 28;14(5):985. doi: 10.3390/polym14050985 (PMC8912607; doi:10.3390/polym14050985)
Supplement: Supplementary file 1 [file polymers-14-00985-s001.zip]

Archive with 1 entries (1 files):
- polymers-1569566-supplementary.pdf
